# Supplementary material for: Learnings from Racialized Adolescents and Young Adults with Lived Experiences of Cancer: “It’s Okay to Critique the System That Claims to Save Us”
Source: Curr Oncol. 2024 Feb 16;31(2):0. doi: 10.3390/curroncol31020081 (PMC10888397; doi:10.3390/curroncol31020081)
Supplement: Supplementary file 1 [file curroncol-31-00081-s001.zip]

Archive with 1 entries (1 files):
- curroncol-2774335-supplementary.pdf
